# Supplementary material for: Development of Lactococcus lactis Biosensors for Detection of Diacetyl
Source: Front Microbiol. 2020 May 25;11:1032. doi: 10.3389/fmicb.2020.01032 (PMC7261850; doi:10.3389/fmicb.2020.01032)
Supplement: Supplementary file 1 [file Data_Sheet_1.XLSX]

## Sheet: Diacetyl-UPregulation
30 min
Category	Gene	Avg regulation (n-Fold)	P value	(proposed) function
Mixed-acid fermentation related	dar	2.19	0.0064	acetoin(diacetyl)reductase
Energy metabolism	llmg_1019	4.42	0.00302	oxidoreductase, short-chain dehydrogenase/reductase
	llmg_0605	3.83	0.00258	oxidoreductase
	llmg_0564	2.86	0.014	soluble lytic murein transglycosylase
	cysD	2.46	0.00486	O-acetylhomoserine sulfhydrylase
	llmg_0092	2.35	0.00532	short-chain type dehydrogenase
	llmg_0508	2.26	0.00604	cysteine synthase
	dapA	2.18	0.00623	dihydrodipicolinate synthase
	mtlD	2.03	0.00717	mannitol-1-phosphate 5-dehydrogenase
Transport and binding proteins	sugE	3.26	0.00313	Small multidrug resistance protein
	glcU	2.7	0.0259	glucose uptake protein glcU
	cbiQ	2.6	0.0156	Cobalt ABC transporter permease
	cbiO	2.41	0.00524	Cobalt ABC transporter ATP-binding protein
	llmg_1838	2.39	0.0113	Sugar ABC transporter substrate-binding protein
	llmg_2477	2.28	0.0434	Lysine specific permease
	lmrD	2.27	0.0361	Multidrug resistance protein D
	llmg_1590	2.26	0.00489	Amino-acid ABC transporter ATP-binding protein
	plpD	2.25	0.0152	D-methionine-binding lipoprotein plpD precursor
	blt	2.24	0.00651	Multidrug resistance protein
	secG	2.23	0.0108	preprotein translocase subunit SecG
	llmg_1639	2.23	0.00654	ABC transporter ATP-binding protein
	engA	2.02	0.0102	GTP-binding protein EngA
Genetic regulation	llmg_0301	2.95	0.00424	MerR family transcriptional regulator
	codZ	2.9	0.00526	CodY family transcriptional regulator
	llmg_1804	2.05	0.0266	Rgg family transcriptional regulator
Riboflavin synthesis	ribH	6.63	0.00429	6,7-dimethyl-8-ribityllumazine synthase
	ribD	4.9	0.00408	riboflavin biosynthesis protein RibD
	ribB	4.15	0.00526	riboflavin synthase subunit alpha
	ribA	3.29	0.016	riboflavin biosynthesis protein ribA
Stress process	dnaG	4.84	0.0038	DNA primase
	recJ	3.06	0.00605	ssDNA-binding protein
	hrcA	3.03	0.00303	heat-inducible transcription repressor
	vacB1	2.84	0.00416	exoribonuclease R
	llmg_0604	2.52	0.0103	ribonuclease Z
	pbuX	2.31	0.0257	xanthine/uracil permease
	nucA	2.24	0.00956	5'-nucleotidase
	groES	2.23	0.014	co-chaperonin GroES
	groEL	2.2	0.00936	molecular chaperone GroEL
	dnaK	2.19	0.0186	molecular chaperone DnaK
	xerS	2.16	0.00544	site-specific tyrosine recombinase XerS
	polA	2.14	0.00631	DNA polymerase I
	rpoD	2.18	0.00729	RNA polymerase sigma factor RpoD
Unknown	llmg_0295	7.49	0.00533	hypothetical protein
	llmg_2562	4.76	0.00235	hypothetical protein
	llmg_0706	4.17	0.0049	hypothetical protein
	llmg_0611	3.92	0.00846	hypothetical protein
	llmg_0590	3.65	0.00263	hypothetical protein
	llmg_1254	3.09	0.00829	hypothetical protein
	llmg_2368	3.03	0.00538	hypothetical protein
	llmg_2465	3.03	0.012	hypothetical protein
	llmg_1848	3.02	0.00407	hypothetical protein
	llmg_1584	2.9	0.00437	hypothetical protein
	llmg_2410	2.9	0.00354	hypothetical protein
	llmg_2563	2.8	0.00722	hypothetical protein
	ps357	2.6	0.0421	hypothetical protein
	llmg_2290	2.55	0.0131	hypothetical protein
	llmg_0294	2.53	0.042	hypothetical protein
	llmg_1140	2.49	0.00456	hypothetical protein
	llmg_1589	2.49	0.0041	hypothetical protein
	llmg_1180	2.42	0.0257	hypothetical protein
	llmg_1139	2.36	0.0397	hypothetical protein
	llmg_0343	2.26	0.0313	hypothetical protein
	llmg_1806	2.26	0.00461	hypothetical protein
	llmg_1070	2.25	0.0139	hypothetical protein
	llmg_1526	2.23	0.00838	hypothetical protein
	llmg_1582	2.2	0.0247	hypothetical protein
	llmg_1944	2.19	0.00947	hypothetical protein
	llmg_0876	2.13	0.0098	metallo-beta-lactamase superfamily protein
	llmg_0011	2.1	0.00776	hypothetical protein
	llmg_1866	2.09	0.0154	hypothetical protein
	llmg_0877	2.08	0.0229	hypothetical protein
	llmg_0241	2.07	0.0288	hypothetical protein
	trxB1	2.07	0.0113	TrxB1 protein
	llmg_0333	2.07	0.0102	hypothetical protein
	llmg_1485	2.04	0.0439	hypothetical protein
	llmg_1837	2.04	0.0173	hypothetical protein
	llmg_1066	2.02	0.0145	hypothetical protein

## Sheet: Acetaldehyde-UPregulation
30 min
Category	Gene	Avg regulation (n-Fold)	P value	(proposed) function
Mixed-acid fermentation related	accC	5.72	0.000102	acetyl-CoA carboxylase biotin carboxylase subunit
	accD	5.69	5.23e-05	acetyl-CoA carboxylase subunit beta
	accA	5.04	2.77e-05	AccA protein
	llmg_0185	4.4	0.000214	acetyltransferase
	llmg_0146	4.09	0.000111	aryl-alcohol dehydrogenase
	accB	3.18	0.00048	acetyl-CoA carboxylase biotin carboxyl carrier protein subunit
	adhA	2.91	0.00314	alcohol dehydrogenase
	butA	2.9	0.00112	acetoin reductase
	llmg_0119	2.68	0.00277	acyltransferase
	butB	2.59	0.000698	2,3-butanediol dehydrogenase
	eutD	2.57	0.000526	phosphotransacetylase
	pycA	2.53	0.00104	pyruvate carboxylase
Stress Response	noxC	7.98	3.69e-05	NADH oxidase
	noxB	5.74	0.000447	NADH dehydrogenase
	dnaJ	5.42	0.000122	molecular chaperone DnaJ
	apt	4.95	3.54e-05	adenine phosphoribosyltransferase
	radC	4.15	0.000626	DNA repair protein RadC
	nadD1	4.09	5.15e-05	nicotinate-nucleotide adenylyltransferase
	dnaG	3.76	0.000227	DNA primase
	llmg_0147	3.64	0.000656	lambda repressor-like, DNA-binding
	dxsB	3.51	0.000106	1-deoxy-D-xylulose-5-phosphate synthase
	noxA	3.51	0.000487	NADH dehydrogenase
	dnaB	2.97	0.000211	chromosome replication initiation / membrane attachment protein
	holA	2.95	0.000855	DNA polymerase III subunit delta
	add	2.81	0.000994	adenosine deaminase
	llmg_1645	2.65	0.00295	general stress protein GSP13
Hypothetical	llmg_2368	12.5	1.48e-05	hypothetical protein
	llmg_1640	10.3	0.000119	hypothetical protein
	llmg_0295	9.21	0.000103	hypothetical protein
	llmg_1793	8.51	2.2e-05	hypothetical protein
	llmg_1794	8.08	1.5e-05	hypothetical protein
	llmg_2290	7.59	4.08e-05	hypothetical protein
	llmg_2369	7.39	7.42e-05	hypothetical protein
	llmg_2410	6.09	6.86e-05	hypothetical protein
	llmg_1215	5.9	0.000128	hypothetical protein
	llmg_0495	5.4	0.00017	hypothetical protein
	arcC1	5.38	0.000164	carbamate kinase
	llmg_0611	5.37	0.00025	hypothetical protein
	llmg_0327	5.22	4.01e-05	hypothetical protein
	llmg_1205	5.22	9.22e-05	hypothetical protein
	llmg_1769	5.08	0.00153	hypothetical protein
	llmg_1663	4.78	0.000431	hypothetical protein
	llmg_1095	4.69	0.000136	hypothetical protein
	arcB	4.44	9.48e-05	ornithine carbamoyltransferase
	arcC2	4.29	0.000167	carbamate kinase
	llmg_2431	4.23	0.000128	hypothetical protein
	llmg_2282	4.2	0.000136	hypothetical protein
	llmg_1941	4.19	0.000161	hypothetical protein
	arcA	4.19	5.29e-05	arginine deiminase
	llmg_1723	4.18	9.03e-05	hypothetical protein
	llmg_0235	4.13	6.34e-05	hypothetical protein
	llmg_1093	4.03	8.37e-05	hypothetical protein
	llmg_1960	3.92	0.000194	hypothetical protein
	llmg_0144	3.77	0.000145	hypothetical protein
	llmg_2459	3.74	0.000115	hypothetical protein
	llmg_0173	3.7	0.000242	hypothetical protein
	llmg_1866	3.62	0.000213	hypothetical protein
	llmg_0238	3.6	0.000172	hypothetical protein
	llmg_0149	3.53	0.00048	hypothetical protein
	llmg_1797	3.52	0.00151	hypothetical protein
	llmg_2295	3.52	0.00151	hypothetical protein
	llmg_1029	3.49	0.000985	hypothetical protein
	llmg_1403	3.47	0.0288	hypothetical protein
	llmg_1108	3.31	0.000368	hypothetical protein
	llmg_1096	3.28	0.00538	hypothetical protein
	llmg_0856	3.21	0.000791	hypothetical protein
	llmg_2293	3.15	0.000366	hypothetical protein
	llmg_2424	3.15	0.000251	hypothetical protein
	llmg_2291	3.11	0.000414	hypothetical protein
	llmg_0558	3.08	0.00337	hypothetical protein
	llmg_2007	3.04	0.000179	hypothetical protein
	llmg_2300	3.04	0.000396	hypothetical protein
	llmg_0215	3.02	0.00315	hypothetical protein
	llmg_0877	3.01	0.00787	hypothetical protein
	llmg_1094	3	0.000646	hypothetical protein
	llmg_0916	2.97	0.000982	hypothetical protein
	llmg_0905	2.94	0.00127	hypothetical protein
	llmg_0436	2.93	0.00141	hypothetical protein
	llmg_1492	2.93	0.00686	hypothetical protein
	llmg_1867	2.9	0.00246	hypothetical protein
	llmg_2306	2.86	0.00113	hypothetical protein
	llmg_0755	2.84	0.000417	hypothetical protein
	llmg_2402	2.84	0.000959	hypothetical protein
	llmg_1513	2.83	0.000339	hypothetical protein
	llmg_2043	2.77	0.00182	hypothetical protein
	llmg_2460	2.76	0.000775	hypothetical protein
	llmg_1577	2.75	0.000726	hypothetical protein
	llmg_0162	2.73	0.00133	hypothetical protein
	llmg_1837	2.71	0.00158	hypothetical protein
	llmg_1092	2.69	0.00126	hypothetical protein
	llmg_1749	2.66	0.0196	hypothetical protein
	llmg_1025	2.63	0.000444	hypothetical protein
	llmg_1625	2.62	0.000804	hypothetical protein
	llmg_1249	2.57	0.000342	hypothetical protein
	llmg_1672	2.54	0.000858	hypothetical protein
	llmg_2461	2.54	0.000661	hypothetical protein
	llmg_2505	2.54	0.0013	hypothetical protein
	llmg_2403	2.53	0.00366	hypothetical protein
Amino acids	arcD1	6.35	0.000762	arginine/ornithine antiporter
	llmg_2209	3.49	0.000204	tRNA-dihydrouridine synthase B
	mnmA	8.01	2.4e-05	tRNA-specific 2-thiouridylase MnmA
	pyrB	3.58	0.000325	aspartate carbamoyltransferase
	pyrC	5.24	9.56e-05	dihydroorotase
	pyrDB	2.97	0.000944	dihydroorotate dehydrogenase 1B
	pyrE	4.39	0.0002	orotate phosphoribosyltransferase
	pyrF	3.15	0.00106	orotidine 5'-phosphate decarboxylase
	pyrG	3.58	0.000101	CTP synthetase
	pyrP	3.23	0.00583	uracil permease
	pyrR	2.71	0.00382	bifunctional pyrimidine regulatory protein PyrR/uracil phosphoribosyltransferase
	queA	3.04	0.000449	S-adenosylmethionine--tRNA ribosyltransferase-isomerase
	proA	3.35	0.000228	gamma-glutamyl phosphate reductase
	proS	2.79	0.00123	prolyl-tRNA synthetase
	tgt	4.82	0.000117	queuine tRNA-ribosyltransferase
	thiI	3.49	0.00119	thiamine biosynthesis protein ThiI
Carbohydrates	trePP	31.66	3.73e-06	trehalose/maltose hydrolase
	malF	17.35	5.81e-06	maltose transport system permease malF
	malG	13.75	1.78e-05	maltose ABC transporter permease malG
	pgmB	13.04	8.71e-06	beta-phosphoglucomutase
	msmK	11.04	1.44e-05	multiple sugar-binding transport ATP-binding protein
	malE	9.41	1.06e-05	maltose ABC transporter substrate binding protein
	gntP	8.86	1.04e-05	gluconate transport protein
	murA1	7.99	3.83e-05	UDP-N-acetylglucosamine 1-carboxyvinyltransferase
	amyY	7.08	1.99e-05	alpha-amylase
	agl	6.83	1.15e-05	alpha-glucosidase
	glmS	6.75	7.44e-05	glucosamine--fructose-6-phosphate aminotransferase
	maa	6.69	2.79e-05	maltose O-acetyltransferase
	mapA	6.36	0.000157	maltose phosphorylase
	celA	5.87	0.000104	6-phospho-beta-glucosidase
	nagZ	5.39	6.67e-05	beta-N-acetylglucosaminidase
	glcU	5.37	5.44e-05	glucose uptake protein glcU
	dexA	5.25	4.76e-05	oligo-1,6-alpha-glucosidase
	llmg_1317	4.11	0.000134	N-acetylmannosamine-6-phosphate 2-epimerase
	arb	4.05	0.000107	6-phospho-beta-glucosidase
	cstA	3.42	0.000229	carbon starvation protein A
	dexC	3.38	9.82e-05	neopullulanase
	gntK	3.2	0.000366	gluconate kinase
	rgpE	3.15	0.000207	glycosyltransferase RgpE
	galT	3.09	0.000194	galactose-1-phosphate uridylyltransferase
	ldhX	2.95	0.0037	L-lactate dehydrogenase
	murC	2.84	0.00117	UDP-N-acetylmuramate--L-alanine ligase
	malR	2.81	0.00114	maltose operon transcriptional repressor
	mraY	2.73	0.00438	phospho-N-acetylmuramoyl-pentapeptide-transferase
	rgpC	2.65	0.00133	capsule polysaccharide export inner-membrane protein RgpC
	rgpD	2.55	0.0084	polysaccharide ABC transporter ATP-binding protein
	bglX	2.5	0.000706	beta-glucosidase
Transportes	llmg_0439	25.19	5.47e-06	LacI family transcriptional regulator
	ptcA	23.31	3.9e-06	cellobiose-specific PTS system IIA component
	llmg_0454	17.97	9.29e-05	beta-glucoside-specific PTS system IIABC component
	llmg_1639	16.66	9.51e-06	ABC transporter ATP-binding protein
	glnP	8.8	0.000315	glutamine ABC transporter permease and substrate binding protein
	copA	8.08	6.13e-05	copper/potassium-transporting ATPase
	pnuC2	8.06	4.08e-05	nicotinamide mononucleotide transporter
	recJ	6.89	9.08e-05	ssDNA-binding protein
	glnQ	6.86	7.19e-05	glutamine ABC transporter ATP-binding protein
	ptcC	6.21	0.000478	cellobiose-specific PTS system IIC component
	ptcB	5.53	0.000216	cellobiose-specific PTS system IIB component
	pmrA	5.47	0.000337	multidrug resistance efflux pump
	zitP	5.43	0.000412	zinc ABC transporter permease
	rbfA	5.37	3.93e-05	ribosome-binding factor A
	fhuD	4.78	4.44e-05	ferrichrome ABC transporter substrate-binding protein
	mleP	4.55	0.000591	malate transporter
	zitQ	4.54	0.000194	zinc ABC transporter ATP binding protein
	recD	4.36	9.02e-05	exodeoxyribonuclease V subunit alpha
	fhuG	4.25	0.00121	ferrichrome ABC transporter permease
	llmg_1838	4.23	0.000187	sugar ABC transporter substrate-binding protein
	blt	18.14	8.19e-06	multidrug resistance protein
	llmg_1993	4.19	0.000508	transporter
	pacL	3.99	0.00699	cation transporter E1-E2 family ATPase
	llmg_1512	3.85	0.000199	ABC transporter ATP-binding protein
	gltQ	3.82	0.000134	glutamate ABC transporter ATP-binding protein
	llmg_0085	3.72	0.000322	ABC transporter ATP-binding protein
	llmg_1467	3.72	0.000141	ABC transporter permease
	llmg_0887	3.62	0.000378	cation transport protein
	potC	3.55	0.00497	spermidine/putrescine ABC transporter permease
	llmg_1086	3.42	0.000788	cation (calcium) transporting ATPase
	secY	3.41	0.00079	preprotein translocase subunit SecY
	llmg_0322	3.2	0.0015	cation transporter
	llmg_1636	3.17	0.00186	permease
	llmg_1203	3.16	0.000845	ABC transporter ABC binding and permease
	cydD	3.1	0.00222	cytochrome D ABC transporter ATP binding and permease
	fhuC	3.1	0.000313	ferrichrome ABC transporter fhuC
	feoA	3.02	0.000199	ferrous iron transport protein A
	gltP	2.96	0.00249	glutamate ABC transporter permease
	llmg_0143	2.93	0.000327	preprotein translocase subunit
	llmg_1104	2.85	0.00215	drug-export protein
	mgtA	2.84	0.00322	cation-transporting P-ATPase
	cydC	2.79	0.00561	cytochrome D ABC transporter ATP binding and permease
	lmrC	2.74	0.00485	multidrug resistance protein C
	pmrB	2.7	0.00155	multidrug resistance efflux pump
	potD	2.67	0.0041	spermidine/putrescine ABC transporter substrate-binding protein
	rbsC	2.67	0.00738	ribose transport system permease RbsC
	fruA	2.61	0.00931	PTS system, fructose specific IIBC components
	lmrD	2.57	0.00965	multidrug resistance protein D
	potB	2.54	0.0366	spermidine/putrescine ABC transporter permease
	llmg_1468	2.5	0.00407	ABC transporter ATP-binding protein
Regulators	nusA	6.35	3.76e-05	transcription elongation factor NusA
	llmg_1324	6.25	0.0199	AraC family transcriptional regulator
	infB	6.17	2.11e-05	translation initiation factor IF-2
	infC	5.09	0.000282	translation initiation factor IF-3
	rmaG	4.64	0.000104	MarR family transcriptional regulator
	hdiR	4.26	0.00074	HTH-type transcriptional regulator HdiR
	llmg_1868	4.06	0.000159	HTH-type transcriptional regulator
	rarA	3.72	0.000128	ArsR family transcriptional regulator
	infA	3.7	0.00274	translation initiation factor IF-1
	kinE	3.47	0.000452	sensor kinase
	llmg_0529	3.31	0.0023	transcriptional regulator
	carA	3.07	0.000258	carbamoyl phosphate synthase small subunit
	rmaC	2.85	0.00225	MarR family transcriptional regulator
	ccpA	2.82	0.00188	catabolite control protein A
	napB	2.8	0.000856	MarR family transcriptional regulator
Others	rpsD	14.74	2.02e-06	30S ribosomal protein S4
	gidA	10.82	9.11e-06	tRNA uridine 5-carboxymethylaminomethyl modification protein GidA
	rplA	10.29	1.13e-05	50S ribosomal protein L1
	rheA	9.48	0.000103	ATP-dependent RNA helicase
	rpsF	9.21	6.93e-05	30S ribosomal protein S6
	lplL	8.41	2.51e-05	lipoate-protein ligase
	llmg_0605	8.28	1.99e-05	oxidoreductase
	rpsG	8.23	1.29e-05	30S ribosomal protein S7
	rplK	8.1	0.000111	50S ribosomal protein L11
	glpF2	7.99	4.77e-05	glycerol uptake facilitator
	rpsH	7.9	0.000171	30S ribosomal protein S8
	llmg_0604	7.85	1.72e-05	ribonuclease Z
	mleS	7.4	4.81e-05	malate dehydrogenase
	rpsB	6.87	0.000177	30S ribosomal protein S2
	rpsR	6.71	0.000248	30S ribosomal protein S18
	ssbB	6.62	0.000225	single-stranded DNA-binding protein
	gapA	6.52	0.000696	glyceraldehyde 3-phosphate dehydrogenase
	glpK	6.34	0.000224	glycerol kinase
	rpsI	6.32	9.23e-05	30S ribosomal protein S9
	fabH	6.17	3.14e-05	3-oxoacyl-ACP synthase
	tsf	5.72	3.39e-05	elongation factor Ts
	rplV	5.69	0.000252	50S ribosomal protein L22
	rplR	5.23	0.000234	50S ribosomal protein L18
	rpsJ	5	0.0018	30S ribosomal protein S10
	rplC	4.97	0.000927	50S ribosomal protein L3
	rplM	4.95	0.0011	50S ribosomal protein L13
	nrdG	4.93	4.04e-05	anaerobic ribonucleoside-triphosphate reductase activating protein
	llmg_1517	4.91	4.67e-05	phosphatidic acid phosphatase
	rpsE	4.91	4.84e-05	30S ribosomal protein S5
	rpmH	4.86	0.000417	50S ribosomal protein L34
	rplF	4.79	0.00069	50S ribosomal protein L6
	llmg_2172	4.71	0.000152	nitroreductase
	rpmI	4.69	0.000318	50S ribosomal protein L35
	rpsL	4.67	0.000622	30S ribosomal protein S12
	llmg_2458	4.5	0.000205	fibronectin-binding protein
	rplT	4.48	7.45e-05	50S ribosomal protein L20
	rplJ	4.45	0.000364	50S ribosomal protein L10
	llmg_1772	4.42	0.000575	rhodanese-related sulfurtransferase
	llmg_0281	4.41	0.000124	anaerobic ribonucleoside triphosphate reductase
	pip	4.41	0.000309	phage infection protein
	rpmD	4.36	3.17e-05	50S ribosomal protein L30
	llmg_0084	4.35	0.000127	hydrolase
	llmg_0876	4.35	0.00012	metallo-beta-lactamase superfamily protein
	rplS	4.31	0.000202	50S ribosomal protein L19
	hdiR	4.26	0.00074	HTH-type transcriptional regulator HdiR
	menD	4.25	0.00103	2-oxoglutarate decarboxylase
	pabC	4.24	0.000405	aminodeoxychorismate lyase
	ribC	4.24	0.000171	bifunctional riboflavin kinase/FMN adenylyltransferase
	rpsS	4.19	0.00122	30S ribosomal protein S19
	glpD	4.08	0.000889	GlpD protein
	rplD	4.06	0.000861	50S ribosomal protein L4
	rpsU	3.96	0.000253	30S ribosomal protein S21
	rpmG	3.93	0.000117	50S ribosomal protein L33
	menX	3.91	0.000648	menaquinone biosynthesis-like protein
	greA	3.87	9.39e-05	transcription elongation factor GreA
	llmg_1028	3.79	0.000608	NAD(P)H nitroreductase
	rpmA	3.74	0.000115	50S ribosomal protein L27
	llmg_1771	3.73	0.00325	rhodanese-related sulfurtransferase
	rplW	3.65	0.00285	50S ribosomal protein L23
	rplU	3.59	0.00485	50S ribosomal protein L21
	llmg_0933	3.51	0.000392	RNA binding protein
	rpmC	3.5	0.00179	50S ribosomal protein L29
	llmg_0237	3.35	0.000145	hydrolase
	parC	3.28	0.0007	DNA topoisomerase IV subunit A
	engA	3.27	0.000185	GTP-binding protein EngA
	rpoE	3.27	0.00166	DNA-directed RNA polymerase subunit delta
	llmg_0493	3.21	0.000457	esterase
	llmg_0559	3.19	0.00107	NADPH-flavin oxidoreductase
	rpoB	3.19	0.00286	DNA-directed RNA polymerase subunit beta
	menE	3.18	0.000796	O-succinylbenzoic acid--CoA ligase
	rodA	3.16	0.00543	rod shape-determining protein RodA
	rpsO	3.16	0.000258	30S ribosomal protein S15
	gpmC	3.14	0.000591	phosphoglycerate mutase
	pheA	3.11	0.000205	prephenate dehydratase
	fabF	3.1	0.00156	3-oxoacyl-ACP synthase
	menB	3.1	0.00251	naphthoate synthase
	llmg_0087	3.03	0.00184	short-chain type dehydrogenase
	comGA	3	0.000675	competence protein ComGA
	nudH	3	0.0004	dinucleoside polyphosphate hydrolase
	rpsK	2.99	0.00252	30S ribosomal protein S11
	rpsC	2.98	0.00727	30S ribosomal protein S3
	racD	2.96	0.00073	RacD protein
	nrdE	2.93	0.00079	ribonucleotide-diphosphate reductase subunit alpha
	llmg_0095	2.9	0.000456	esterase
	obgE	2.9	0.000375	GTPase ObgE
	menC	2.88	0.000854	o-succinylbenzoate synthase
	folC	2.87	0.000746	FolC protein
	rpoA	2.86	0.00428	DNA-directed RNA polymerase subunit alpha
	pgsA	2.85	0.000545	CDP-diacylglycerol--glycerol-3-phosphate 3-phosphatidyltransferase
	typA	2.85	0.0305	GTP-binding protein TypA
	fabG	2.84	0.00102	3-ketoacyl-ACP reductase
	uvrB	2.84	0.00091	excinuclease ABC subunit B
	rnhB	2.83	0.000241	ribonuclease HII
	rplP	2.82	0.00567	50S ribosomal protein L16
	polC	2.79	0.00052	DNA polymerase III PolC
	rplB	2.78	0.000964	50S ribosomal protein L2
	menF	2.77	0.00107	menaquinone-specific isochorismate synthase
	oxaA2	2.77	0.00876	OxaA-like protein precursor
	llmg_0097	2.73	0.00257	flavoprotein oxygenase
	rpmG	2.72	0.0142	50S ribosomal protein L33
	rplL	2.7	0.000862	50S ribosomal protein L7/L12
	comGD	2.69	0.00103	competence protein ComGD
	fabZ	2.67	0.000685	(3R)-hydroxymyristoyl-ACP dehydratase
	rpmF	2.67	0.00665	50S ribosomal protein L32
	llmg_2413	2.66	0.00966	zinc metalloprotease
	rpmJ	2.61	0.0111	50S ribosomal protein L36
	llmg_0018	2.58	0.00103	beta-lactamase A
	llmg_1461	2.57	0.0011	di/Tri-peptide binding protein precursor
	llmg_2156	2.56	0.000864	phosphodiesterase
	coaE	2.55	0.00218	dephospho-CoA kinase
	spoU	2.55	0.000955	rRNA methyltransferase
	rpmE2	2.54	0.00394	50S ribosomal protein L31
	rplQ	2.52	0.00525	50S ribosomal protein L17
	llmg_0302	2.51	0.00615	Zn-dependent hydrolase
	nrdF	2.51	0.0049	ribonucleotide-diphosphate reductase subunit beta
